# Supplementary material for: Body composition among Malawian young adolescents: Cross-validating predictive equations for bioelectric impedance analysis using deuterium dilution method
Source: PLoS One. 2023 Apr 12;18(4):e0284158. doi: 10.1371/journal.pone.0284158 (PMC10096513; doi:10.1371/journal.pone.0284158)
Supplement: S2 File — (R) [file pone.0284158.s004.R]

#   -------------------------------------------------------------------------
#   R-code for the manuscript:
#   Cross-validating predictive equations for bioelectric impedance analysis
#     by Näsänen-Gilmore P, Kumwenda C, Nurhonen M et al
#     code written by Markku Nurhonen
#   -------------------------------------------------------------------------

#  1.Function for comparison of variable selection methods 
#  2.Function for finding the equation using full data
#  3.Functions to generate random data sets (for illustration)
#  4.Worked out example using a random data set

#   This R-code contains 2 main functions:
#   "prediction_errors" for the evalution of predictive performance of 
#   4 alternative model selection criteria via cross validation
#   "predictive_regression_model" for obtaining the predictive regression  
#   model as chosen by the desired method.
#   In addition, functions to generate random data sets to test the  
#   functions and a simple worked out example are provided.


#####################################################################################
#  1.Function for comparison of variable selection methods 
#####################################################################################

prediction_errors<-function(data,nfolds=10,nsim=3,method="bic",cvrep=20)
# This function calculates out of sample predicted values and
# prediction errors via k-fold cross validation.
# One of 4 methods (aic,bic,kfold or kfold1se) is applied for 
# variable selection in a linear regression model.
# For a particular data set, the method resulting in smallest
# prediction error should be applied to form a predictive
# equation using function "predictive_regression_model".
#    - - - - - - - -
# data = the data set. data frame where data[,1] is the response variable  
#   (labelled "y"), the other columns of "data" are the candidate 
#   predictor variables
# nsim = number of repeats for the assessment out-of-sample performance 
#   (prediction errors) each repeat produces a set of predicted values by 
#   splitting the data into "nfolds" folds and considering each of the 
#   "nfolds" folds in turn as a holdout data set (test set).
#   Note: for "kfold" and "kfold1se", try first nsim=1.
# nfolds = number of subsets of data (splits) s.t. each subset serves once 
#     as a holdout set (see above). Same value of "nfolds" is applied (as K) 
#     in methods "kfold" and "kfold1se" while the K-fold cross validation 
#     model selection criteria is applied (in literature,nfolds=10 is common)
# method = method applied to choose optimal number of predictors:
#   "kfold" = K-fold cross validation (K=nfolds)
#   "kfold1se" = as "kfold" but applying the "one standard deviation rule" 
#                 favoring more parsimonious models
#   "aic","bic" = minimimum Akaike/Bayesian information criterion
# cvrep = number of repeats in the the K-fold cross validation 
#         (not applicable with "aic" or "bic")
#         
{colnames(data)[1]<-"y" 
#first column is response "y".
#initialise result matrices:
pred_errors<-matrix(0,nrow(data),nsim) 
selected_vars<-matrix(0,1,ncol(data))
colnames(selected_vars)<-colnames(data)
maxvar<-min(c(ncol(data)-1,30)) #limit for the number of predictors

random_split<-function(dd,nf)
  #random split of data "dd" into "nf" folds of (nearly) equal size
  {caret::createFolds(seq(nrow(dd)), k = nf)}

for (i in 1:nsim) 
{folds<-random_split(data,nfolds)	
 pred_errors_onesim<-rep(0,nrow(data))#prediction error vector for round i
 for (k in 1:nfolds)
     {data2<-data[-1*folds[[k]],] # kth fold is omitted (training data) 
      new<-data[folds[[k]],] #kth fold serves as the test (holdout) set 
      if (method%in%c("bic","aic"))
         {bic_aic_values<-rep(0,maxvar)
	      # models with 1...maxvar number of predictors, 
		  # based on backward elimination
          models <- leaps::regsubsets(y ~., data = data2,nvmax=maxvar,
		                              method = "backward")
          for (kvar in 1:maxvar) 
    	     {# variable names in model with  "kvar" predictors:
			  thesevars<-names(coef(models,kvar))[-1] 
              data3<-data2[,which(colnames(data2)%in%c("y",thesevars))]
		      model0<-lm(y~.,data=data3)
		      if (method=="aic") {criterionvalue<-stats::AIC(model0)} 
		      if (method=="bic") {criterionvalue<-stats::BIC(model0)}
		      #AIC/BIC value for the best model with kvar variables:
		      bic_aic_values[kvar]<-criterionvalue 
		     }
		  #choose n of predictors with smallest value:
	      smallest_k<-order(bic_aic_values)[1] 
		  #exclude intercept from variable names:
	      thesevars<-names(coef(models,smallest_k))[-1] 
	     }
	  if (method=="kfold"){train.control <- caret::trainControl( 
		               method = "repeatedcv",number=nfolds,repeats=cvrep)}
      if (method=="kfold1se") {train.control <- caret::trainControl( 
	                   method = "repeatedcv",number=nfolds,repeats=cvrep, 
					   selectionFunction="oneSE")} 
      if (method%in%c("kfold","kfold1se"))
         {model <- caret::train(y ~., data = data2,method ="leapBackward",
	                   tuneGrid = data.frame(nvmax = 1:maxvar),
					   trControl = train.control)
	      models <- leaps::regsubsets(y ~., data = data2,nvmax=maxvar,
		                                    method = "backward")
          #choose n of variables that had minimum RMSE in cross validation 
		  #i.e. bestTune[[1]], exclude intercept (1st name)
          thesevars<-names(coef(models,model$bestTune[[1]]))[-1] 
	     }
      # handle (rare) special cases where thesevars has 0 or 1 variables:
      if (length(thesevars)==0) {mm<-lm(y~1,data=data2)} else {
          if (length(thesevars)==1) {
		   data2x<-data.frame(data2[,which(colnames(data2)%in%thesevars)])
		   colnames(data2x)<-thesevars} else {
			 data2x<-data2[,which(colnames(data2)%in%thesevars)]}
	      dd<-data.frame(cbind(data2[,1],data2x))
		  colnames(dd)[1]<-"y"
          mm<-lm(y~.,data=dd) #fitted model when kth fold is omitted	   
         }
      selected<-rep(0,ncol(data))
      selected[which(colnames(data)%in%thesevars)]<-1
      selected_vars<-rbind(selected_vars,selected)
      #save prediction errors for  holdout data (folds[k]]):
      pred_errors_onesim[folds[[k]]]<-new[,1]-predict(mm,newdata=new)
     }
pred_errors[,i]<-pred_errors_onesim
}
selected_vars<-selected_vars[-1,-1]
# delete column if variable was never chosen:
zerocolumns<-which(apply(selected_vars,2,sum)==0)
if (length(zerocolumns)>0) {
	                   selected_vars<-selected_vars[,-1*zerocolumns]}
# row titles to deleted folds (1 to nfolds) in each round (1 to nsim)					   
rownames(selected_vars)<-rep((seq(nsim)),rep(nfolds,nsim))+
                                            rep(seq(nfolds),nsim)/100
nselected<-apply(selected_vars,1,sum) #number of selected variables

#square root of mean of squared errors:
rmse<-function(errors) {(apply(errors^2,2,mean))^0.5} 

#average out of sample prediction error for each repetition:
rmsevalues<-rmse(pred_errors) 
fitted_values<-matrix(data[,1],nrow(data),ncol(pred_errors))-pred_errors

# rmse_values   = out-of-sample prediction errors for each repeated 
#                 cross-validation (nsim-vector)
# fitted_values = out-of-sample predicted values for each observation 
#                 (N*nsim-matrix)
# pred_errors   = out-of-sample prediction errors for each observation 
#                 (N*nsim-matrix)
# nselected     = number of predictors selected for each round 
#                 (nsim*nfolds-vector)
# selected_vars = selected predictors (0/1) for each deleted fold 
#                (matrix with nsim*nfolds rows)
#                 note: apply(selected_vars,2,mean) indicates overall 
#                       popularity of each variable accross splits

result<-list(rmsevalues,fitted_values,pred_errors,nselected,selected_vars)
names(result)<-c("rmse_values","fitted_values","pred_errors",
                             "n_selected_vars","selected_vars")
result
}


#####################################################################################
#  2.Function for finding the equation using full data 
#####################################################################################

predictive_regression_model<-function(data,nfolds=10,method="kfold",cvrep=20)
# Using the specified model selection method ("aic","bic","kfold" or 
# "kfold1se"), select the optimal number of predictors. 
# Result is the linear model object corresponding to the best model.
# Note: "nfolds" is used only in methods "kfold" and "kfold1se".
# Simplified version of function "prediction_errors", omitting the prediction 
# error estimation. 
#
# See function "prediction_errors" for more detailed comments.
{
colnames(data)[1]<-"y" #first column is response
maxvar<-min(c(ncol(data)-1,30)) #limit for the number of predictors
data2<-data 
if (method%in%c("bic","aic"))
   {bic_aic_values<-rep(0,maxvar)
	# models with 1...maxvar number of predictors, based on backward elimination
    models <- leaps::regsubsets(y ~., data = data2,nvmax=maxvar,method = "backward")
    for (kvar in 1:maxvar) 
    	{thesevars<-names(coef(models,kvar))[-1] # best set of "kvar" predictors
         data3<-data2[,which(colnames(data2)%in%c("y",thesevars))]
		 model0<-lm(y~.,data=data3)
		 if (method=="aic") {criterionvalue<-stats::AIC(model0)} 
		 if (method=="bic") {criterionvalue<-stats::BIC(model0)}
		 #AIC/BIC value for the best model with kvar variables:
		 bic_aic_values[kvar]<-criterionvalue 
		}
	smallest_k<-order(bic_aic_values)[1] #choose n of predictors with smallest value
	#exclude intercept from variable names:
	thesevars<-names(coef(models,smallest_k))[-1] 
   }
if (method=="kfold"){train.control <- caret::trainControl(method = "repeatedcv", 
	                         number=nfolds,repeats=cvrep)}
if (method=="kfold1se") {train.control <- caret::trainControl(method = "repeatedcv", 
	                         number=nfolds,repeats=cvrep, selectionFunction="oneSE")} 
if (method%in%c("kfold","kfold1se"))
   {model <- caret::train(y ~., data = data2,method ="leapBackward",
	                 tuneGrid = data.frame(nvmax = 1:maxvar),trControl = train.control)  
	   models <- leaps::regsubsets(y ~., data = data2,nvmax=maxvar,method = "backward")
       #choose n of vars that had minimum RMSE in cross validation i.e. bestTune[[1]]
       thesevars<-names(coef(models,model$bestTune[[1]]))[-1] #exclude intercept
   }
# thesevars is vector of selected variables
if (length(thesevars)>0) {dd<-data.frame(data2[,which(colnames(data2)%in%thesevars)])
       dd$y<-data2[,"y"]
       mymodel<-lm(y~.,data=dd)} else {mymodel<-lm(y~1,data=data2)}
mymodel #result is a lin. model object. Use summary() for more details
}


#####################################################################################
#  3.Functions to generate random data sets (for illustration)
#####################################################################################

create_Xdata<-function(n=200,nvar=25,corl=0.1,pow=2,nvar_categ=5)
{cc<-matrix(0,nvar,nvar)
cc[upper.tri(cc,diag=F)]<-corl*runif(length(cc[upper.tri(cc,diag=F)]))^pow
cc<-cc+t(cc) # covariance matrix for correlated predictors
diag(cc)<-1 
if (det(cc)<1E-3) {cc<-diag(diag(cc))} #not pos. def. -> uncorrelated data
Xmat<-MASS::mvrnorm(n,mu=rep(0,nvar),Sigma=cc)
# first columns are categorical predictors coded as 1/-1
if (nvar_categ>0) {Xmat[,seq(nvar_categ)]<-sign(Xmat[,seq(nvar_categ)])}
Xmat
}

create_Ydata<-function(x,coefs,sd_eps=1,sd_y=5)
# y generated from regression model
# sd(errors)=sd_eps, sd(y)=sd_y, coefs=regr coefficients
{y<-cbind(1,x)%*%matrix(coefs)
((sd_y^2-sd_eps^2)^0.5)*(y/sd(y))+sd_eps*rnorm(nrow(x))
}
 
create_random_Data<-function()
# Generate random datas with varying performance
# among methods aic,bic,kfold and kfold1se.
# (most of these datas will favor kfold/kfold1se)
{nvar<-25
sd_y<-c(3,4,5,6)[sample(4,1)]   
coef_pow<-c(1,1.5,2)[sample(3,1)]
coefs<-runif(nvar+1)^coef_pow
coef_del<-c(20,21,22)[sample(3,1)]  
coefs[sample(nvar,coef_del)]<-0
Xdata<-create_Xdata(nvar=nvar)
Ydata<-create_Ydata(Xdata,coefs,sd_eps=1,sd_y)
dd<-data.frame(cbind(Ydata,Xdata))
colnames(dd)[1]<-"y"
dd
}


#####################################################################################
#  4.Worked out example using a random data set
#####################################################################################

# Note: set condition to "if (TRUE)" to run the example 
if (FALSE) {
# first load the required R-packages
library(leaps)
library(caret)
library(stats)
library(MASS)

# generate a random data set likely to provide
# a useful example of the proposed approach:
mydata<-create_random_Data()
# obtain out of sample prediction errors for 4 methods:
pred_aic<-prediction_errors(mydata,nfolds=10,nsim=20,method="aic")
pred_bic<-prediction_errors(mydata,nfolds=10,nsim=20,method="bic")
# (here we set nsim=5 for kfold methods to save time:)
pred_kfold<-prediction_errors(mydata,nfolds=10,nsim=5,method="kfold")
pred_kfold1se<-prediction_errors(mydata,nfolds=10,nsim=5,method="kfold1se")

# mean prediction errors and mean number of selected predictors for methods:
res<-rbind(
 c(mean(pred_aic$rmse_values),mean(pred_aic$n_selected_vars)),
 c(mean(pred_bic$rmse_values),mean(pred_bic$n_selected_vars)),
 c(mean(pred_kfold$rmse_values),mean(pred_kfold$n_selected_vars)),
 c(mean(pred_kfold1se$rmse_values),mean(pred_kfold1se$n_selected_vars)))

# compare the methods:
colnames(res)<-c("RMSE","N of vars")
rownames(res)<-c("aic","bic","kfold","kfold(1se)")
print(round(res,3))

# obtain frequencies of selecting different
# predictors accross cross-validation sampling:
apply(pred_aic$selected_vars,2,mean)
apply(pred_kfold1se$selected_vars,2,mean)
# choose method with smallest prediction error from above table
# (we continue assuming it was "kfold1se") 
# plot observed vs predicted values for the 1st simulation:
plot(mydata$y,pred_kfold1se$fitted_values[,1])
# plot observed values vs out of sample prediction errors for the 1st simulation
plot(pred_kfold1se$pred_errors[,1])

# obtain the final equation using all data and the selected method
regressionmodel<-predictive_regression_model(mydata,nfolds=10,method="kfold1se")
summary(regressionmodel)
# for comparison, check the model obtained using "aic"
regressionmodel<-predictive_regression_model(mydata,nfolds=10,method="aic")
summary(regressionmodel)
}
 
